# Supplementary material for: Gene expression regulation by the Chromodomain helicase DNA-binding protein 9 (CHD9) chromatin remodeler is dispensable for murine development
Source: PLoS One. 2020 May 26;15(5):e0233394. doi: 10.1371/journal.pone.0233394 (PMC7250415; doi:10.1371/journal.pone.0233394)
Supplement: S1 Table — (XLSX) [file pone.0233394.s014.xlsx]

## Sheet: Chd9 cohort moribund
Strain ID	Age (Days)	Genotype	Remarks
Chd9	929	wt	No specific pathology except standard old-age signs
Chd9	657	wt	Enhanced myelopoiesis in the bone marrows. Great enhancement of hematopoiesis of all three cell lineages in spleen.Lactational changes of the mammary gland with local adenocarcinomatous changes. Huge sarcomatous lesions subcutaneously with necrosis. Cystic endometrial hyperplasia with cystic degeneration of the ovary.
Chd9	769	wt	Huge multiple lesions of papillary carcinomas in the lung. Cystic changes of the ovarian bursa.
Chd9	811	wt	Papilloma of the Harderian gland. Lesions of hepatoma. Severe lesions of arteritis accompanied by thickening of the muscle wall of the arterioles. Increased protein loss is observed in renal ducts as well as in Bowman’s capsule with inflammatory infiltrations in the stroma (nephropathy). Severe lesions of myocarditis in the atrium accompanied by osteo-metaplasia and chondroid metaplasia. Multiple…
Chd9	886	wt	No specific pathology except standard old-age signs
Chd9	703	wt	No specific pathology except standard old-age signs
Chd9	647	wt	No specific pathology except standard old-age signs
Chd9	750	wt	No specific pathology except standard old-age signs
Chd9	929	wt	No specific pathology except standard old-age signs
Chd9	786	wt	No specific pathology except standard old-age signs
Chd9	826	hom	No specific pathology except standard old-age signs
Chd9	650	hom	Huge lesions of malignant thymoma with dissemination to lung, spleen, lymph nodes, liver, exorbital lacrimal gland, and bone marrows of skull bone. Lactational changes of the mammary glands with local carcinomatous changes. Adenoma of the pars distalis of the pituitary gland. Cystic endometrial hyperplasia with extensive lymphocytic infiltrations. Inflammatory changes in the alveolar bones of upp…
Chd9	797	hom	No specific pathology except standard old-age signs
Chd9	887	hom	No specific pathology except standard old-age signs
Chd9	706	hom	No specific pathology except standard old-age signs
Chd9	630	hom	Lymphomatous lesions are extensively present in the spleen. They show irregular nodular organization, and the tumor cells vary in cell size and morphology. The tumor may possible derive from B-cell lineage. They further disseminate to liver, mediastinum, lung (mainly in the peri-vascular and peri-bronchiolar spaces), salivary gland, nasal mucosa, exorbital lacrimal gland, Harderian gland, and jaw…
Chd9	813	hom	No specific pathology except standard old-age signs
Chd9	810	hom	Huge lesions of histiocytic sarcoma in/nearby epididymis, with dissemination to the mesentery, liver, and thoracic cavity with invasion of large blood vessels and pleura. Parts of the bone marrow of tibia was replaced by the fibrous tissues. Severe degeneration of the Harderian gland with inflammatory response.
Chd9	656	hom	Local degenerative changes of the liver parenchyma. Local degenerative changes of the renal epithelia.
Chd9	816	hom	No specific pathology except standard old-age signs
Chd9	661	hom	Both lymphoid and hematopoietic compartments of the spleen are active, accompanied by hemosiderosis. Balloon cell melanoma of the iris-ciliary body from one of the eyes. The tumor is composed of balloon cells, melanocytes, and melanophages. Degenerative and inflammatory lesions are seen in Harderian gland and exorbital lacrimal gland.
Chd9	719	hom	No specific pathology except standard old-age signs
Chd9	719	hom	No specific pathology except standard old-age signs
Chd9	773	hom	No specific pathology except standard old-age signs
Chd9	690	hom	No specific pathology except standard old-age signs
Chd9	697	hom	No specific pathology except standard old-age signs
Chd9	753	hom	No specific pathology except standard old-age signs
Chd9	578	hom	Small nodular lesions of leiomyoma are present in the uterine horn. Local inflammatory lesions in the lower jaw and muscles
Chd9	573	hom	Huge lesions of cystic endometrial hyperplasia with severe inflammatory changes. Nodular lesions of extramedullary hematopoiesis in pancreas.
Chd9	818	hom	No specific pathology except standard old-age signs
Chd9	183	hom	Thymic lymphoma with invasion of epicardium, lung (mainly at the hilus region) and thoracic wall. Lactational mammary glands with regression. Nodular necrotic materials are present in the lumen of uterine horns.
Chd9	604	hom	No specific pathology except standard old-age signs
Chd9	728	hom	No specific pathology except standard old-age signs
Chd9	796	hom	Hemangiopericytoma. Pheochromocytoma.
Chd9	413	het	Low hematopoiesis in the spleen, Cystic degeneration of the bulbourethral gland.
Chd9	531	het	Cystic endometrial hyperplasia. Local hemorrhagic changes in the liver parenchyma. The marginal zone is widened showing monotone appearance.
Chd9	562	het	Regression of the lactational mammary glands. Huge multiple lesions of papillary carcinomas in the lung. Focal necrotizing hepatitis
Chd9	575	het	Small lesions of papilloma in the Harderian gland. Hypertrophy and micro-cystic degeneration of the gastric mucosa. Large nodular lesions of papillary carcinoma of the lung.
Chd9	618	het	Histiocytic sarcoma in liver, spleen (focal), pleura, pericardium, mediastinum, and diaphragm.
Chd9	641	het	No specific pathology except standard old-age signs
Chd9	649	het	No specific pathology except standard old-age signs
Chd9	662	het	No specific pathology except standard old-age signs
Chd9	668	het	Large irregular lesions of squamous cell carcinoma are present in the vagina and surrounding adipose tissues, moderately to poorly differentiated. Multiple small nodular lymphocytic granulomatous lesions are present in the liver parenchyma. Lesions of lymphocytic angiitis are present in the lung. Furthermore, multiple lymphocytic infiltrations/granulomatous lesions are seen in the pleura. Degener…
Chd9	679	het	No specific pathology except standard old-age signs
Chd9	687	het	Mild cataract. Papilloma of the Harderian gland. Degeneration (vacuolization) of the pineal gland. Polyp-like adenoma in the pyloric region of the stomach. Fatty degeneration of the liver parenchyma accompanied by focal necrotizing hepatitis.
Chd9	703	het	Inflammation in the alveolar bone of the lower molars with the presence of hair materials in the pulp of the molars. Inflammatory materials containing bedding materials were jammed in the nasal duct. Huge lesions of adenoma of the pars distalis of pituitary gland. Lactational changes of the mammary glands with multiple small and huge carcinomatous changes, accompanied by squamous metaplasia and i…
Chd9	704	het	Focal necrotizing hepatitis. Degeneration of the renal epithelia accompanied by lymphocytic infiltrations. Adenoma of the lung. Formation of large abscess in the Harderian gland.
Chd9	710	het	No specific pathology except standard old-age signs
Chd9	719	het	Local hemorrhagic changes in the bone marrow of femur and sternum. Severe degeneration of the Harderian gland. Peritonitis. Severe arteritis in mesentery, kidney, and thoracic wall. Severe purulent inflammatory changes in seminal vesicle. Fatty degeneration of the liver parenchyma. Depletion of lymphoid compartment in spleen by severe apoptosis.
Chd9	722	het	No specific pathology except standard old-age signs
Chd9	740	het	Adenocarcinoma of the Zymbal gland. Large thrombus formation in the atrium of the heart. Inflammatory lesions in the seminal vesicles.
Chd9	746	het	No specific pathology except standard old-age signs
Chd9	750	het	The hematopoietic activities in the red pulp of spleen are relatively low, accompanied by hemosiderosis. Large lesions of papillary carcinomas are present in the lung with local necrotic changes. Large lesions of papilloma are present in one of the Harderian glands.
Chd9	765	het	No specific pathology except standard old-age signs
Chd9	777	het	No specific pathology except standard old-age signs
Chd9	793	het	No specific pathology except standard old-age signs
Chd9	816	het	No specific pathology except standard old-age signs
Chd9	827	het	No specific pathology except standard old-age signs
Chd9	837	het	Severe testicular degeneration. Papilloma of the Harderian gland. Atypical hyperplasia of the marginal zone/initial lesions of marginal zone lymphoma in spleen.
Chd9	896	het	Invasive squamous cell carcinoma in the mucosa of tongue accompanied by inflammatory infiltrations. Poorly-differentiated adenocarcinoma of the mammary gland. Adenomatous hyperplasia of the pars distalis of pituitary gland. Hypertrophy of the mucosa at the cardiac region of glandular stomach. Multiple hepatomas, accompanied by focal necrotizing hepatitis and local ceroid degeneration of the sinus…
Chd9	1013	het	No specific pathology except standard old-age signs

## Sheet: Chd9  <1 year
Strain ID	Age (Months)	Genotype	Remarks
Chd9	3	wt	Hemorrhagic lesions in the lung
Chd9	3	wt	No peculiar pathology encountered
Chd9	5	wt	Pneumonia, necrotizing lymphadenitis of the mesenteric LN, local mesenteritis, synovitis in the knee joint, local pancreatitis
Chd9	5	wt	Focal necrotizing hepatitis, angiitis in the lung, Pneumonia, local inflamation in the capsule of mesenteric LN
Chd9	5	wt	Focal necrotizing hepatitis, valvulitis of the heart, focal pleuritis, ectopic thymus in the thyroid
Chd9	5	hom	Enhanced myelopoiesis in spleen, necrotizing lymphadenitis of the mesenteric LN, local necrotizing jejunitis
Chd9	5	hom	Angiitis in the lung
Chd9	4	hom	Low hematopoiesis in the red pulp
Chd9	4	hom	No peculiar pathology encountered
Chd9	4	hom	Low hematopoiesis in the red pulp
MICE UNDER 1yr OF AGE
A small cohort of young wt (n=5) and hom (n=5) Chd9 animals were euthanised and analysed for early pathological lesions.

## Sheet: Chd9 >1 year
Strain ID	Age (Months)	Genotype	Remarks
Chd9	16	wt	Interstitial nephritis, lymphadenitis in the mesenteric LN
Chd9	14	wt	Focal necrotizing hepatitis, Hyperplasia of the white pulp, low hematopoiesis in red pup
Chd9	15	wt	enteritis
Chd9	12	wt	Fatty degeneration in the liver parenchyma, angiitis of penis
Chd9	12	wt	Fatty degeneration in the liver parenchyma, chondrosis in the sternum
Chd9	13	wt	No peculiar pathology encountered
Chd9	12	hom	Enhanced hematopoiesis in red pulp of the spleen
Chd9	12	hom	Focal necrotizing hepatitis, Hyperplasia of the white pulp, low hematopoiesis in red pup
Chd9	12	hom	No peculiar pathology encountered
Chd9	12	hom	No peculiar pathology encountered
Chd9	12	hom	Enteritis, Pappilary carcinoma in the lung.
Chd9	12	hom	Cystic endometrial hyperplasia
MICE OLDER THAN 1yr
A small cohort of wt (n=6) and hom (n=6) Chd9 animals were euthanised and analysed for pathological changes.

## Sheet: Chd9; EuMyc cohort moribund
	Genotype
Strain ID	Chd9	EuMyc	Age (Days)	Remarks
Chd9; EuMyc	het	het	43	Local atypical hyperplasia of the mammary glands, accompanied by massive lymphocytic infiltrations. Angiitis in the lung. Multiple nodular lymphocytic infiltrations/hyperplasia in the peri-vascular spaces of the kidneys.
Chd9; EuMyc	het	het	136	Lymphomatous lesions with starry sky pattern (Burkett-like, with numerous tangible-body macrophages) (centroblastic cells-like)in various lymph nodes, Payer’s patches, thymus and bone marrows with high apoptotic activities. The lymphomatous cells invade pancreas, salivary gland, liver, lung, epicardium, mediastinum and head region such as nasal cavity, teeth, orbit, ears, skull bone and meninges.…
Chd9; EuMyc	het	het	190	Lymphomatous lesions with starry sky pattern (Burkett-like, with numerous tangible-body macrophages) (centroblastic cells-like) are extensively present in the head region such as in the facial and skull bones, nasal cavity, teeth, ears, and meninges. The lymphomatous lesions are also seen in the bone marrows, various lymph nodes, Peyer’s patches, omentum, pancreas, liver, spleen, lung, and kidney…
Chd9; EuMyc	het	het	328	Leukemic (histiocytic-like) lesions are present in the bone marrow of femur with massive invasion of surrounding muscles and subcutis. The leukemic lesions are also massively present in the mesenteric lymph nodes, with limited invasion of the accessory sex gland and pancreas. Furthermore, the leukemic cells are also rather extensively present in the kidneys, liver, lung and mediastinum. The intes…
Chd9; EuMyc	het	het	329	Large liposarcomatoid lesions are present in dermis and subcutis of back region with local invasion of the muscles and distal metastasis to the liver, kidneys, mediastinum, and lung (in the pulmonary blood vessels of the lung).
Chd9; EuMyc	het	het	148	Lymphomatous lesions with starry sky pattern (Burkett-like, with numerous tangible-body macrophages) (centroblastic cells-like) are extensively present in the head region such as in the facial and skull bones, muscles, nasal cavity, teeth, ears, and meninges. Furthermore, the lymphomatous lesions are also seen in lymph nodes, pancreas, liver, spleen, thymus, lung, kidneys (focal lesions), stomach…
Chd9; EuMyc	het	het	135	Massive leukemic lesions are present in various lymph nodes and thoracic cavity, and to a less extend in kidney (very limited lesions), spleen, liver, pancreas, urinary bladder, uterus, lung, thymus, and epicardium. Relative small amounts of leukemic cells are present in the head region such as in the bone marrow of facial and skull bone, meninges, pituitary gland, and ears. The tumor cells are a…
Chd9; EuMyc	het	het	101	Lymphomatous lesions with starry sky pattern (Burkett-like, with numerous tangible-body macrophages) (centroblastic cells-like) are present in the head region mainly in the bone marrows of facial and skull bones, meninges, and in the nasal mucosa locally. Furthermore, the tumor cells are also seen in varies lymph nodes, liver (very small amount of tumor cells and limited to the peri-vascular spac…
Chd9; EuMyc	het	het	175	Lymphomatous lesions with starry sky pattern (Burkett-like, with numerous tangible-body macrophages) (centroblastic cells-like) are present in the head region mainly seen in the skull and facial bones, ears and meninges. Furthermore, the leukemic lesions are seen in various lymph nodes, stomach, intestine (mainly in the Peyer’s patches), pancreas, liver (with relatively small amount of the tumor …
Chd9; EuMyc	het	het	107	Lymphomatous lesions with starry sky pattern (Burkett-like, with numerous tangible-body macrophages) (centroblastic cells-like) are present in the head region such as in the skull and facial bones, meninges, ears, and nasal cavity. Furthermore, the lesions are seen in various lymph nodes, liver, spleen, thymus, lung, and sternum with invasion of surrounding muscles. No lymphomatous lesions are ob…
Chd9; EuMyc	het	het	76	Lymphomatous lesions with starry sky pattern (Burkett-like, with numerous tangible-body macrophages) (centroblastic cells-like) are present in the head region such as in the skull and facial bones, meninges, ears, orbit, and nasal cavity. Furthermore, the lymphomatous lesions are seen in various lymph nodes with huge masses formation and local hemorrhages, intestine (mainly in the Peyer’s patches…
Chd9; EuMyc	het	het	62	Lymphomatous lesions with starry sky pattern (Burkett-like, with numerous tangible-body macrophages) (centroblastic cells-like) are present in the head region such as in the skull and facial bones, meninges, ears, orbit, nasal cavity, pituitary gland, and muscles. Furthermore, the lymphomatous lesions are seen in various lymph nodes, gastrointestinal tract (mainly associated with the Peyer’s patc…
Chd9; EuMyc	het	het	88	Lymphomatous lesions with starry sky pattern (Burkett-like, with numerous tangible-body macrophages) (centroblastic cells-like) are present in the head region such as in the skull and facial bones, meninges, ears, orbit, nasal cavity, pituitary gland, and muscles. Furthermore, the lymphomatous lesions are seen in various lymph nodes, gastrointestinal tract (mainly associated with the Peyer’s patc…
Chd9; EuMyc	hom	het	546	Lymphomatous lesions with starry sky pattern (Burkett-like, with numerous tangible-body macrophages) (centroblastic cells-like) are present in lymph nodes, spleen and bone marrows with dissemination to salivary glands, kidney, mesentery, pancreas, uterus, urinary bladder, liver, mediastinum, heart, and lung. Furthermore, the lymphomatous lesions were also present in the head region including hair…
Chd9; EuMyc	hom	het	108	Lymphomatous lesions with starry sky pattern (Burkett-like, with numerous tangible-body macrophages) (centroblastic cells-like) are present in the head region mainly in the bone marrows of facial and skull bones, with extension to orbit, local nasal cavity, teeth, ears, and meninges. Furthermore, the lymphomatous lesions are massively present in varies lymph nodes, spleen, salivary gland, liver, …
Chd9; EuMyc	hom	het	81	Lymphomatous/leukemic changes of the lymph nodes.
Chd9; EuMyc	hom	het	67	Lymphomatous lesions with starry sky pattern (Burkett-like, with numerous tangible-body macrophages) (centroblastic cells-like) are present in the head region such as skull and facial bones, nasal cavity, ears, and meninges. Furthermore, the lymphomatous lesions are seen in various lymph nodes, intestine (mainly in the Peyer’s patches), liver (mainly in the portal areas), spleen, pancreas, thymus…
Chd9; EuMyc	hom	het	83	Lymphomatous lesions with starry sky pattern (Burkett-like, with numerous tangible-body macrophages) (centroblastic cells-like) are present in the head region such as in the skull and facial bones, meninges, ears, orbit, nasal cavity, and muscles of neck. Furthermore, the lymphomatous lesions are massively present in various lymph nodes with huge masses formation, intestine (only a small amount o…
Chd9; EuMyc	hom	het	125	Lymphomatous lesions with starry sky pattern (Burkett-like, with numerous tangible-body macrophages) (centroblastic cells-like) are present in the head region such as in the skull and facial bones, meninges, orbit, ears, nasal cavity, pituitary gland, and lacrimal gland. Furthermore, the lymphomatous lesions are seen in various lymph nodes with huge masses formation, salivary gland, intestine (ma…
Chd9; EuMyc	hom	het	614	Lymphomatous changes with nodular appearance in the spleen, in which some of the central arterioles were still recognizable, with dissemination to liver (extensive), kidney, pleura, lung, mediastinum, Harderian glands, and to the inguinal, cervical, and pancreatic lymph nodes.
Chd9; EuMyc	hom	het	130	Lymphomatous lesions with starry sky pattern (Burkett-like, with numerous tangible-body macrophages) (centroblastic cells-like) are present in the head region such as in the skull and facial bones, meninges, orbit, ears, nasal cavity, exorbital lacrimal gland, and muscles. Furthermore, the lymphomatous lesions are seen in various lymph nodes with huge masses formation, intestine (mainly in the Pe…
Chd9; EuMyc	hom	het	360	No peculiar pathologic changes are encountered.
Chd9; EuMyc	hom	het	95	Lymphomatous lesions with starry sky pattern (Burkett-like, with numerous tangible-body macrophages) (centroblastic cells-like) are present in the head region such as in the skull and facial bones, meninges, orbit, ears, nasal cavity, pituitary gland, and lacrimal gland. Furthermore, the lymphomatous lesions are seen in various lymph nodes with huge masses formation, uterus (very extensive), inte…
Chd9; EuMyc	hom	het	620	Marginal zone lymphoma in the spleen. Adenoma of the lung.
Chd9; EuMyc	hom	het	259	Very necrotic mammary gland tissues, with possibly granulomatous or even neoplastic changes.
Chd9; EuMyc	hom	het	183	Lymphomatous lesions with starry sky pattern (Burkett-like, with numerous tangible-body macrophages) (centroblastic cells-like) are present in cervical lymph nodes and spleen, and to a less extent in other superficial and deep lymph nodes, mammary glands, small intestine (mainly in the Peyer’s patches), liver, lung, focally in the bone marrows of sternum, femur, jaw, and skull bone. The lymphomat…
Chd9; EuMyc	wt	het	179	Lymphomatous lesions with starry sky pattern (Burkett-like, with numerous tangible-body macrophages) (centroblastic cells-like) are present in the head region mainly seen in the skull and facial bones, ears and meninges. Furthermore, the lesions are seen in various lymph nodes, locally in the skin, omentum, liver (with relatively small amount of the tumor cells), spleen, thymus (with severe necro…
Chd9; EuMyc	wt	het	426	Huge lesions of histiocytic sarcoma in uterus which underwent cystic endometrial hyperplasia. Histiocytic sarcomatoid lesions in mesentery, kidneys, liver, lung, and in the bone marrows of sternum, femur, jaw, skull bone. The lesions further in meninges, eyelids, teeth, and hair follicle of facial skin, and pituitary gland. Hemangiosarcoma in the subcutaneous adipose tissues.
Chd9; EuMyc	wt	het	652	Adenoma of the pituitary gland (pars distalis). Leukemic changes in the red pulp of spleen and in bone marrows of skull and jaw. The tumor cells were mainly those myeloid mixed with small portion of plasmacytic lineage. Infiltration of plasmacytic cells in the peri-central and peri-portal areas of liver extensively, with focally in the parenchyma that showed fatty degeneration.
Chd9; EuMyc	wt	het	684	Huge histiocytic sarcoma in the uterus with dissemination to lymph nodes and abdominal cavity including organs such as kidney, spleen, mesentery, pancreas, liver, and diaphragm, and to thoracic cavity including mediastinum and lung.
Chd9; EuMyc	wt	het	267	Lymphomatous lesions with starry sky pattern (Burkett-like, with numerous tangible-body macrophages) (centroblastic cells-like) are present in cervical lymph nodes and spleen, and to a less extent in other superficial and deep lymph nodes, mammary glands, small intestine (mainly in the Peyer’s patches), liver, lung, focally in the bone marrows of sternum, femur, jaw, and skull bone.
Chd9; EuMyc	wt	het	81	Lymphomatous lesions with starry sky pattern (Burkett-like, with numerous tangible-body macrophages) (centroblastic cells-like) are present in the head region such as in the facial and skull bones, nasal cavity, teeth, ears, meninges. Furthermore, the lymphomatous lesions are also seen in various lymph nodes, salivary gland, liver, spleen, thymus, lung, myocardium (mainly in the blood vessels), m…
Chd9; EuMyc	wt	het	84	Limited Lymphomatous lesions with starry sky pattern (Burkett-like, with numerous tangible-body macrophages) (centroblastic cells-like) can be observed in the head region such as in nasal mucosa, orbit, teeth, ears, and meninges. Furthermore, the lymphomatous lesions are seen in various lymph nodes (with large tumor mass formation and hemorrhages), intestine (mainly in the Peyer’s patches), stoma…
Chd9; EuMyc	wt	het	61	Lymphomatous lesions with starry sky pattern (Burkett-like, with numerous tangible-body macrophages) (centroblastic cells-like) are present in the head region such as in the skull and facial bones, meninges, ears, and nasal cavity. Furthermore, the lesions are seen in various lymph nodes, intestine (mainly in the Peyer’s patches), liver, spleen, thymus, lung, kidneys, and sternum with invasion of…
Chd9; EuMyc	wt	het	179	Lymphomatous lesions with starry sky pattern (Burkett-like, with numerous tangible-body macrophages) (centroblastic cells-like) are present in the head region such as in the skull and facial bones, meninges, orbit, ears, and nasal cavity. Furthermore, the lesions are seen in various lymph nodes with huge masses formation, intestine (mainly in the Peyer’s patches), omentum, liver, spleen, uterine …
Chd9; EuMyc	wt	het	362	Lymphomatous lesions with starry sky pattern (Burkett-like, with numerous tangible-body macrophages) (centroblastic cells-like) are present in lymph nodes, spleen and bone marrows with dissemination to kidney, mesentery, uterus, ovaries, liver, mediastinum, and lung. Furthermore, the leukemic lesions were also present in the head region including nasal mucosa, teeth, jaws, skull bone, meninges, p…
Chd9; EuMyc	wt	het	131	Lymphomatous lesions with starry sky pattern (Burkett-like, with numerous tangible-body macrophages) (centroblastic cells-like) are present in the head region such as in the skull and facial bones, meninges, orbit, ears, and nasal cavity. Furthermore, the lymphomatous lesions are seen in various lymph nodes
Chd9; EuMyc	wt	het	148	Lymphomatous lesions with starry sky pattern (Burkett-like, with numerous tangible-body macrophages) (centroblastic cells-like) are present in the head region such as in the skull and facial bones, meninges, orbit, ears, nasal cavity, pituitary gland, and lacrimal gland. Furthermore, the lymphomatous lesions are seen in various lymph nodes with huge masses formation,
